# Supplementary material for: Maternal Prkce expression in mature oocytes is critical for the first cleavage facilitating maternal‐to‐zygotic transition in mouse early embryos
Source: Cell Prolif. 2022 May 18;55(6):e13231. doi: 10.1111/cpr.13231 (PMC9201378; doi:10.1111/cpr.13231)
Supplement: Supplementary file 1 — TABLE S1 Primer sequences for real‐time quantitative polymerase chain reaction [file CPR-55-e13231-s001.xlsx]

## Sheet: S1-Primers
TABLE S1. Primer sequences for real-time quantitative polymerase chain reaction
Gene	GenBank ID	Primer sequence (5'->3')
Prkce	18754	F: ATGACCAAGAACCCGCA
		R: CCAGCAGTACCCAGTCAATC
Mcm8	66634	F: TCAAGCGAGGTCCGAGTT
		R: TGCGACAGAGCCGTAAGC
Atp1b1	11931	F: TTCAAACCGAAGCCTCC
		R: TAGTATCCGCCCATCCC
Car9	230099	F: AATGGGCGAACGATTGAGG
		R: AGGAAGGCGATGCTGGTGA
Car10	72605	F: ATAATCGCTGTATTCGCACCA
		R: CCAAAGAGTGAAAGGCTTAGGG
Fxyd6	59095	F: CCAACGCCTAGACACCAT
		R: CACAGCAAACACCAACCC
Myo1e	71602	F: GCTTCGGTGACCTGGCTAT
		R: GGTGACGGTGTTTCTTCTGG
Papss1	23971	F: CATCCGCCAAGGACTCAAT
		R: AGCCAGCATCTGCAAACAGC
Trpc4	22066	F: AGAAGAGCCAGAGCGAAGG
		R: ACCAGGGCGGAACCATT
Uqcrb	67530	F: GAGAGCCCTGGACCTGACTA
		R: CCTTTCTTTCCCGAATAACC
Ddx11	320209	F: CCCTTCTACAACCACGAGC
		R: GTCAATAATGACCACCTGACC
Actb	11461	F: AGGGAAATCGTGCGTGAC
		R: AAGAAGGAAGGCTGGAAAA
