# Supplementary material for: Maternal Prkce expression in mature oocytes is critical for the first cleavage facilitating maternal‐to‐zygotic transition in mouse early embryos
Source: Cell Prolif. 2022 May 18;55(6):e13231. doi: 10.1111/cpr.13231 (PMC9201378; doi:10.1111/cpr.13231)
Supplement: Supplementary file 2 — TABLE S2 List of DEGs between oocytes from Prkce KO and wild type mice [file CPR-55-e13231-s002.xlsx]

## Sheet: S2-DEGs
TABLE S2. List of DEGs between oocytes from Prkce KO and wild type mice
Symbol	G1（WT）	G2（prkce KO）	G2_vs_G1_log2FoldChange	G2_vs_G1_Pvalue	G2_vs_G1_FDR
Spag5	10.5898	8.94244	-1.64735	0.044321	0.906344
Dusp10	7.19655	11.4046	4.20804	7.43965e-12	1.42648e-07
Suox	11.4712	8.91263	-2.55854	0.0294907	0.906344
Rnf187	12.7685	11.5212	-1.24732	0.0432176	0.906344
Ap1m1	11.6133	10.0507	-1.56262	0.00530454	0.906344
Fam32a	11.5701	10.5075	-1.06261	0.0287356	0.906344
Kpna2	11.3698	12.768	1.39824	0.00010705	0.228064
Ppp2ca	12.0789	10.9917	-1.0872	0.00922124	0.906344
Pinx1	11.2165	10.016	-1.20054	0.0308128	0.906344
Tex14	11.0537	9.53893	-1.51472	0.0211256	0.906344
Rnf25	12.9966	11.7148	-1.2818	0.0315331	0.906344
Gpd2	11.8442	10.6756	-1.1686	0.01734	0.906344
Ptpn9	10.5372	9.23355	-1.30363	0.0122926	0.906344
Oser1	12.5974	11.0892	-1.50824	0.000429168	0.457159
Lingo2	12.3502	10.5012	-1.84903	0.0144233	0.906344
Dnajc18	0	8.01031	8.01031	0.0494415	0.906344
Midn	10.8843	9.18583	-1.69848	0.0207524	0.906344
Snx13	11.2212	12.2253	1.00408	0.0277383	0.906344
Bcl2l13	10.5526	12.1806	1.62798	2.28233e-05	0.0729357
Ccdc88a	11.1308	12.2315	1.10068	0.000831723	0.670689
Dgcr14	10.1522	0	-10.1522	1.92709e-05	0.0729357
Spryd3	12.1738	11.0624	-1.11137	0.0212619	0.906344
Tmtc4	10.9444	9.40293	-1.54148	0.00410234	0.906344
Zfp868	10.1559	0	-10.1559	4.07154e-05	0.0975847
AC118249.1	10.9758	9.93194	-1.04383	0.042261	0.906344
Reep2	11.2161	10.019	-1.19711	0.0352226	0.906344
Lrp6	9.42673	10.7996	1.37287	0.0268426	0.906344
Gm10259	9.47844	11.021	1.54259	0.00700123	0.906344
Cpsf3	11.6602	6.92407	-4.73614	0.000305759	0.418759
Il31ra	11.2825	10.0113	-1.27121	0.0426229	0.906344
Ifitm3	12.3033	11.2663	-1.03701	0.00232163	0.906344
Nup153	9.39145	10.9459	1.55447	0.0186529	0.906344
Myt1	8.97103	10.6941	1.72312	0.0255539	0.906344
Bivm	10.6921	7.53701	-3.15511	0.00903709	0.906344
Cldn15	12.1112	10.4936	-1.61756	0.00844871	0.906344
Bicra	10.4885	9.17071	-1.31783	0.0372477	0.906344
Arfgef3	7.07376	10.5772	3.50348	0.00234317	0.906344
Rbm4	4.73352	9.42584	4.69232	0.0360116	0.906344
Phf11c	0	8.98365	8.98365	0.0193272	0.906344
Cul3	2.16521	9.946	7.78079	0.041485	0.906344
G6pdx	13.7655	12.2835	-1.48194	3.62766e-07	0.00231856
Tom1l1	11.2302	12.2979	1.0677	0.0106837	0.906344
Hmg20a	11.7101	10.3353	-1.37475	0.00853046	0.906344
Qser1	11.0427	9.24874	-1.79397	0.00625894	0.906344
Rad51	12.2797	11.2224	-1.05734	0.0151968	0.906344
Cdkl2	8.60702	10.6414	2.03435	0.0073752	0.906344
Iws1	11.5699	10.2893	-1.28065	0.00579996	0.906344
Stip1	12.3071	10.9601	-1.34702	0.0158868	0.906344
Nln	9.40967	11.1582	1.74852	0.0186972	0.906344
Dram2	11.6168	10.461	-1.15589	0.0124031	0.906344
Gna12	9.31513	11.2409	1.92582	0.00249266	0.906344
Mphosph9	11.9462	10.499	-1.44714	0.0161098	0.906344
Ccdc50	12.0108	10.9541	-1.0567	0.00351283	0.906344
Pex12	10.8575	9.82357	-1.03395	0.0322029	0.906344
Zfp618	11.2573	9.90287	-1.35447	0.0037664	0.906344
Ccnyl1	9.42588	10.8484	1.42257	0.0440848	0.906344
Gm10033	7.47433	10.1244	2.65006	0.00889402	0.906344
Cript	11.1172	10.0958	-1.02142	0.0388004	0.906344
Spic	0	9.21857	9.21857	0.0104812	0.906344
Nmt2	8.88314	6.74268	-2.14046	0.0330594	0.906344
Srp72	11.9004	10.7572	-1.14314	0.0298052	0.906344
Csnk2a2	10.3162	11.4811	1.16486	0.0280602	0.906344
Snap47	8.70821	0	-8.70821	0.0263036	0.906344
Calb1	11.2105	9.73184	-1.47862	0.00602387	0.906344
Uxs1	11.8118	10.7222	-1.08958	0.00735741	0.906344
Slc35a3	8.31294	10.5795	2.26651	0.0490574	0.906344
Cxxc1	11.5303	10.2661	-1.26412	0.0337666	0.906344
Dse	10.9523	12.0803	1.12801	0.00341812	0.906344
Pde4dip	8.33898	10.1206	1.7816	0.0220914	0.906344
Tmem184b	11.2829	7.30643	-3.9765	0.00289111	0.906344
Eef1e1	9.26824	10.8279	1.55965	0.024564	0.906344
Zbtb14	3.24533	7.449	4.20367	0.0338299	0.906344
Enpp2	12.7928	11.7252	-1.06767	0.00311321	0.906344
Fbxo7	11.0251	7.08117	-3.94394	0.0471474	0.906344
Gm12226	10.7574	9.50326	-1.25411	0.0430662	0.906344
Pigs	11.6097	10.2608	-1.34884	0.0126063	0.906344
Gm10184	9.88488	11.3727	1.4878	0.00281777	0.906344
4932438H23Rik	0	8.84406	8.84406	0.0264025	0.906344
Socs7	10.2121	12.1462	1.93418	0.000839498	0.670689
Ube2t	11.2893	12.3832	1.09389	0.00849075	0.906344
Timm29	9.90223	2.87785	-7.02439	0.00523303	0.906344
Xlr4b	12.0744	10.8201	-1.25428	0.00850554	0.906344
Gm11827	12.5519	11.3077	-1.24415	0.0370384	0.906344
Slco5a1	0	9.08864	9.08864	0.008624	0.906344
Gys1	12.0007	10.795	-1.20567	0.0112832	0.906344
Poc5	10.5824	11.7517	1.16928	0.0185589	0.906344
Atp6v0a2	11.1569	12.3013	1.14441	0.00768602	0.906344
Sec23b	0	7.76398	7.76398	0.045764	0.906344
Xrcc6	7.80868	10.3517	2.54301	0.0243097	0.906344
Snrpd3	12.2195	11.1326	-1.08691	0.00422024	0.906344
Zfp961	10.3722	8.54529	-1.82694	0.0135186	0.906344
Eef2k	13.6653	12.6586	-1.00673	0.00388452	0.906344
Zfp280d	9.82661	10.9456	1.11902	0.0283375	0.906344
Atp5a1	12.8431	11.7086	-1.13451	0.000375263	0.449706
Hadhb	10.2355	11.588	1.35251	0.00708106	0.906344
Ogdh	10.6025	11.9809	1.37847	0.0142122	0.906344
Pign	8.42514	10.6206	2.19542	0.0418774	0.906344
Fopnl	11.7374	10.298	-1.43948	0.0122483	0.906344
Sh3kbp1	11.2893	12.2933	1.00398	0.0218543	0.906344
Zfp445	7.54747	9.48961	1.94214	0.0478031	0.906344
Fndc3b	9.32945	11.1373	1.80788	0.0462581	0.906344
Arhgef12	10.2815	7.12713	-3.15438	0.0212444	0.906344
Isy1	11.6211	10.3079	-1.31319	0.00678205	0.906344
Gigyf2	11.8562	10.7474	-1.10878	0.0102258	0.906344
Gm11381	10.5309	11.5587	1.02777	0.0255966	0.906344
Chd4	10.5197	11.9621	1.44239	0.000300372	0.418759
Nup205	0	8.79196	8.79196	0.0145012	0.906344
Tns2	8.48731	0.864858	-7.62245	0.040878	0.906344
Mapk1ip1l	10.7713	7.72952	-3.04182	0.0344723	0.906344
Sec22b	12.6358	11.5293	-1.10654	0.00169851	0.906344
Lhx8	12.224	10.8103	-1.41367	0.00020074	0.349907
Ddx24	10.9289	12.1516	1.22271	0.0147569	0.906344
CT025617.1	10.5084	8.43348	-2.07494	0.0499801	0.906344
Apool	7.88718	0	-7.88718	0.0344371	0.906344
I830077J02Rik	7.865	0.503363	-7.36164	0.0399513	0.906344
Fam208a	9.7318	11.0509	1.3191	0.0400678	0.906344
Tmem55b	11.0873	8.11534	-2.97192	0.00337938	0.906344
Tmem131	8.8034	10.7899	1.98654	0.0112244	0.906344
Rbm5	11.2046	7.90178	-3.30278	0.0401629	0.906344
Polr2b	12.1519	10.8755	-1.27641	0.00592208	0.906344
Gm10482	9.66563	10.9727	1.30704	0.0342194	0.906344
Chuk	9.95175	8.015	-1.93675	0.0489721	0.906344
Dctn4	11.1152	9.93917	-1.17598	0.0369794	0.906344
Ush2a	9.32643	4.41805	-4.90838	0.0440003	0.906344
Mtus1	10.7553	12.5636	1.80828	0.0109265	0.906344
Sptbn1	10.5365	11.5977	1.06117	0.00873355	0.906344
Tmtc1	10.5796	11.7868	1.20722	0.0144847	0.906344
Fignl1	12.0889	10.7768	-1.31205	0.0162181	0.906344
Trmt5	0	8.18085	8.18085	0.0373327	0.906344
Slc38a9	10.3268	11.8281	1.50131	0.00326168	0.906344
Hmgb2	12.3549	13.6322	1.27733	1.38729e-07	0.00132999
Rnf19a	10.6142	11.6974	1.08324	0.0238568	0.906344
Fbxo5	13.1932	12.0406	-1.15265	0.000223185	0.356612
Net1	8.94055	10.3725	1.43194	0.0432697	0.906344
Rfc5	11.9078	13.0501	1.14234	0.00214362	0.906344
Hnrnpa3	11.0607	9.90476	-1.15592	0.0142475	0.906344
Fbxo32	0	7.68746	7.68746	0.0473192	0.906344
Tmem63b	9.75379	10.9989	1.24512	0.0186422	0.906344
Lamtor2	12.323	11.2184	-1.10463	0.00531029	0.906344
Lbr	11.4197	12.6447	1.22505	0.00549766	0.906344
Gramd1c	11.0428	9.72661	-1.31618	0.0111865	0.906344
Atp10a	8.35825	0	-8.35825	0.0448941	0.906344
Pde3b	9.58558	11.3067	1.72116	0.00252012	0.906344
